# Supplementary material for: Fabrication of Li/In Double-Sided Diffusion Contacts in Planar High-Purity Germanium Detectors and Their Low-Temperature X-Ray Response
Source: Materials (Basel). 2026 Jul 22;19(14):3143. doi: 10.3390/ma19143143 (PMC13413591; doi:10.3390/ma19143143)
Supplement: Supplementary file 1 [file materials-19-03143-s001.zip]

Archive with 1 entries (1 files):
- materials-4382440-supplementary.pdf
